# Supplementary material for: Genome-wide association reveals genetic variation of lint yield components under salty field conditions in cotton (Gossypium hirsutum L.)
Source: BMC Plant Biol. 2020 Jan 14;20:23. doi: 10.1186/s12870-019-2187-y (PMC6961271; doi:10.1186/s12870-019-2187-y)
Supplement: Supplementary file 1 — Additional file 1 Table S1. Information on 316 cotton accessions used in this study. (XLSX 20 kb) [file 12870_2019_2187_MOESM1_ESM.xlsx]

## Sheet: Table S1
Table S1 Information on 316 cotton accessions used in this study.
Sample ID	Name	Released geographic eco-types region or accession	Introduced or authorized year
1	I4005	The Yangtze River Valley	Unknown
2	7235	G. hirsutum accession	unknown
3	60182	Introduced from the United States	unknown
4	114809zhong119	The Yellow River Valley	unknown
5	52-128	The Yangtze River Valley	1952
6	86-1	The Yellow River Valley	unknown
7	ACALA4381	Introduced from the United States	unknown
8	D1525	The Yangtze River Valley	unknown
9	DP99B	Introduced from the United States	unknown
10	GK99-1xuanxi	The Yellow River Valley	2005
11	HS427-10	Introduced from the United States	unknown
12	J02-508	The Yellow River Valley	unknown
13	K638	The Yellow River Valley	2010
14	MSCO-12	Introduced from the United States	unknown
15	NC20B	Introduced from the United States	unknown
16	PD6992	Introduced from the United States	unknown
17	sGK321	The Yellow River Valley	2001
18	sGK791	The Yellow River Valley	2006
19	sGK958	The Yellow River Valley	2007
20	TM-1	Introduced from the United States	unknown
21	W0	G. hirsutum accession	unknown
22	Aomian618	The Yellow River Valley	2008
23	Baimian1	The Yellow River Valley	2004
24	Baimian2	The Yellow River Valley	2005
25	Baimian5	The Yellow River Valley	2011
26	Chaoyangmian1	Northern (Specific early maturation)	1956
27	ChuanR128	The Yangtze River Valley	unknown
28	Chuanmian239	The Yangtze River Valley	1999
29	Chuanmian30	The Yangtze River Valley	1995
30	Chuanmian45	The Yangtze River Valley	2000
31	Chuanmian56	The Yangtze River Valley	1992
32	Chuangyoumian9	The Yellow River Valley	2008
33	Lu668-4	The Yellow River Valley	unknown
34	DPL15	Introduced from the United States	1950
35	DPL16	Introduced from the United States	1970
36	Delinong5	The Yellow River Valley	2010
37	Dongting1	The Yangtze River Valley	1955
38	Eguangmian	The Yangtze River Valley	1985
39	Ejing1	The Yangtze River Valley	1992
40	Jing55173	The Yangtze River Valley	1999
41	Ejing92	The Yangtze River Valley	1990
42	Ekangmian10	The Yangtze River Valley	1999
43	Ekangmian2	The Yangtze River Valley	1993
44	Ekangmian3	The Yangtze River Valley	1995
45	Ekangmian8	The Yangtze River Valley	1998
46	Ekangmian9	The Yangtze River Valley	1999
47	Emian12	The Yangtze River Valley	1984
48	Emian13	The Yangtze River Valley	1990
49	Emian14	The Yangtze River Valley	1990
50	Emian17	The Yangtze River Valley	1992
51	Emian18	The Yangtze River Valley	1993
52	Emian20	The Yangtze River Valley	1994
53	Emian21	The Yangtze River Valley	1996
54	Emian23	The Yangtze River Valley	2003
55	Emian4	The Yangtze River Valley	1965
56	Emian6	The Yangtze River Valley	1970
57	Emian7	The Yangtze River Valley	1971
58	Emian9	The Yangtze River Valley	1972
59	Esha28	The Yangtze River Valley	1990
60	Foster6	Introduced from the United States	1933
61	Fumian289	The Yellow River Valley	2008
62	Ganmian8	The Yangtze River Valley	1991
63	Guannong1	Northern (Specific early maturation)	1930
64	Guanmian4	The Yellow River Valley	2008
65	Guoxinmian11	The Yellow River Valley	2005
66	Guoxinmian3	The Yellow River Valley	2004
67	Guoxinmian3xuanxi	The Yellow River Valley	unknown
68	Guoxinmian9	The Yellow River Valley	2009
69	Han4849	The Yellow River Valley	2004
70	Han5158	The Yellow River Valley	2005
71	Han685	The Yellow River Valley	2002
72	Han7860	The Yellow River Valley	2005
73	Handan109	The Yellow River Valley	2002
74	Handan173	The Yellow River Valley	unknown
75	Handan333	The Yellow River Valley	2001
76	Handan885	The Yellow River Valley	2005
77	Hanmian103	The Yellow River Valley	2003
78	Hanmian559	The Yellow River Valley	2008
79	Hanmian802	The Yellow River Valley	2005
80	Henan69	The Yellow River Valley	1970
81	Heishanmian1	Northern (Specific early maturation)	1974
82	Humian204	The Yangtze River Valley	1974
83	Hua101	The Yangtze River Valley	1992
84	Huakangmian1	The Yangtze River Valley	2002
85	Huamian5	The Yellow River Valley	2010
86	Ji122	The Yellow River Valley	2002
87	Ji151	The Yellow River Valley	2003
88	Ji1516	The Yellow River Valley	2003
89	Ji3927	The Yellow River Valley	2008
90	Ji91-93	The Yellow River Valley	unknown
91	JiA-7-8C33	The Yellow River Valley	unknown
92	Jifeng106	The Yellow River Valley	2005
93	Jifeng111	The Yellow River Valley	unknown
94	Jihan3	The Yellow River Valley	1970
95	Jimian10	The Yellow River Valley	1984
96	Jimian11	The Yellow River Valley	unknown
97	Jimian12	The Yellow River Valley	unknown
98	Jimian15	The Yellow River Valley	1988
99	Jimian169	The Yellow River Valley	2008
100	Jimian20	The Yellow River Valley	unknown
101	Jimian228	The Yellow River Valley	2005
102	Jimian24 (Shiyuan321)	The Yellow River Valley	1998
103	Jimian27	The Yellow River Valley	1998
104	Jimian616	The Yellow River Valley	2003
105	Jimian7	The Yellow River Valley	1982
106	Jimian8	The Yellow River Valley	1983
107	Jimian958	The Yellow River Valley	2005
108	Jiaxing1	The Yellow River Valley	1999
109	King	Introduced from the United States	1890
110	Jinke178	The Yellow River Valley	2009
111	Jinkemian9	The Yellow River Valley	2010
112	jinmian1	Northern (Specific early maturation)	1958
113	Jinmian6	Northern (Specific early maturation)	1996
114	Jinxiumian1	The Yellow River Valley	2010
115	Jinyu5	Northern (Specific early maturation)	1955
116	Jinmian12	The Yellow River Valley	1993
117	Jinmian13	The Yellow River Valley	unknown
118	Jinmian19	The Yellow River Valley	1995
119	Jinmian21	The Yellow River Valley	1997
120	Jinmian25	The Yellow River Valley	1998
121	Jinmian28	The Yellow River Valley	1999
122	Jinmian29	The Yellow River Valley	2000
123	Jinmian36	The Yellow River Valley	2003
124	Jinmian38	The Yellow River Valley	2004
125	Jingsimian	The Yellow River Valley	unknown
126	Jing55168	The Yangtze River Valley	unknown
127	Junmian1	Northwestern inland	1979
128	Kekangmian2	The Yellow River Valley	2010
129	Kelin9828	The Yellow River Valley	2009
130	Keyi2	The Yellow River Valley	1970
131	Litai8	The Yellow River Valley	unknown
132	Liaomian13	Northern (Specific early maturation)	1994
133	Liaomian14	Northern (Specific early maturation)	1996
134	Liaomian16	Northern (Specific early maturation)	1999
135	Liaomian17	Northern (Specific early maturation)	2000
136	Liaomian19	Northern (Specific early maturation)	2003
137	Liaomian1	Northern (Specific early maturation)	1959
138	Liaomian3	Northern (Specific early maturation)	1971
139	Liaomian4	Northern (Specific early maturation)	1972
140	Liaomian6	Northern (Specific early maturation)	1980
141	Liaomian9	Northern (Specific early maturation)	1984
142	Liumian2	The Yellow River Valley	2010
143	Lu458	The Yellow River Valley	unknown
144	Lukenmian33	The Yellow River Valley	unknown
145	Lumian10	The Yellow River Valley	1990
146	Lumian11	The Yellow River Valley	1992
147	Lumian1	The Yellow River Valley	1979
148	Lumian21	The Yellow River Valley	unknown
149	Lumian22	The Yellow River Valley	unknown
150	Lumian24	The Yellow River Valley	unknown
151	Lumian28	The Yellow River Valley	unknown
152	Lumian2	The Yellow River Valley	1983
153	Lumian37	The Yellow River Valley	unknown
154	Lumian6	The Yellow River Valley	1984
155	Lumian9	The Yellow River Valley	1990
156	Lumianyan16	The Yellow River Valley	2005
157	Lumianyan17	The Yellow River Valley	2005
158	Lumianyan17xuanxi	The Yellow River Valley	unknown
159	Lumianyan18	The Yellow River Valley	2005
160	Lumianyan21	The Yellow River Valley	2005
161	Lumianyan22	The Yellow River Valley	2005
162	Lumianyan22xuanxi	The Yellow River Valley	unknown
163	Lumianyan27	The Yellow River Valley	2006
164	Lumianyan28	The Yellow River Valley	2006
165	Lmianyan28xuanxi	The Yellow River Valley	unknown
166	Lumianyan29	The Yellow River Valley	2006
167	Lumianyan32	The Yellow River Valley	2008
168	Lumianyan36	The Yellow River Valley	2009
169	Lumianyan37	The Yellow River Valley	2009
170	sGKmianxiang69	The Yellow River Valley	2008
171	Nantong5	The Yangtze River Valley	1966
172	Renhe39	The Yellow River Valley	2009
173	Shannongfengkangmian6	The Yellow River Valley	2001
174	Shannongmian8	The Yellow River Valley	2010
175	ShanxiyinjinW1	The Yellow River Valley	unknown
176	ShanxiyinjinW2	The Yellow River Valley	unknown
177	ShanxiyinjinW3	The Yellow River Valley	unknown
178	ShanxiyinjinW4	The Yellow River Valley	unknown
179	ShanxiyinjinW5	The Yellow River Valley	unknown
180	ShanxiyinjinW6	The Yellow River Valley	unknown
181	ShanxiyinjinW7	The Yellow River Valley	unknown
182	ShanxiyinjinW8	The Yellow River Valley	unknown
183	Shan1155	The Yellow River Valley	1978
184	Shan401	The Yellow River Valley	1965
185	Shanmian5	The Yellow River Valley	1974
186	Shanmian6	The Yellow River Valley	1975
187	Shengmian1	The Yellow River Valley	2008
188	Shiduan5	The Yellow River Valley	1960
189	Shiyuan321	The Yellow River Valley	1998
190	Shumian1	The Yangtze River Valley	2000
191	Stoneville2B	Introduced from the United States	1947
192	Simian1	The Yangtze River Valley	1973
193	Simian2	The Yangtze River Valley	1984
194	Simian3	The Yangtze River Valley	1993
195	Siyang331	The Yangtze River Valley	1982
196	Su6036	The Yangtze River Valley	unknown
197	Su6108	The Yangtze River Valley	unknown
198	Su7036	The Yangtze River Valley	unknown
199	SuBR6109	The Yangtze River Valley	unknown
200	Sumian11	The Yangtze River Valley	1997
201	Sumian15	The Yangtze River Valley	1999
202	Sumian20	The Yangtze River Valley	2002
203	Sumian22-CAAS	The Yangtze River Valley	2002
204	Sumian2	The Yangtze River Valley	1985
205	Sumian3	The Yangtze River Valley	1990
206	Sumian4	The Yangtze River Valley	1992
207	Sumian5	The Yangtze River Valley	1993
208	Sumian7	The Yangtze River Valley	1994
209	Sumian8	The Yangtze River Valley	1995
210	Sumian9	The Yangtze River Valley	1995
211	Wanmian3	The Yangtze River Valley	1978
212	Wanmian17	The Yangtze River Valley	2000
213	Wanmian73-10	The Yangtze River Valley	1985
214	XixuH10	G. hirsutum accession	unknown
215	Xiang4108	The Yangtze River Valley	1984
216	Xiangmian10	The Yangtze River Valley	1982
217	Xiangmian11	The Yangtze River Valley	1985
218	Xiangmian12	The Yangtze River Valley	1988
219	Xiangmian13	The Yangtze River Valley	1989
220	Xiangmian16	The Yangtze River Valley	1994
221	Xinkang4	The Yellow River Valley	2004
222	Xinluzao12	Northwestern inland	2000
223	Xinluzao13	Northwestern inland	2002
224	Xinluzao1	Northwestern inland	1991
225	Xinluzao20	Northwestern inland	2005
226	Xinluzao22	Northwestern inland	2005
227	Xinluzao26	Northwestern inland	2005
228	Xinluzao28	Northwestern inland	2005
229	Xinluzao30	Northwestern inland	2005
230	Xinluzao32	Northwestern inland	2005
231	Xinluzao3	Northwestern inland	1987
232	Xinluzao5	Northwestern inland	1994
233	Xinluzao8	Northwestern inland	1997
234	Xinluzao9	Northwestern inland	1999
235	Xinluzhong21	Northwestern inland	2004
236	Xinluhzhong26	Northwestern inland	2006
237	Xinluzhong2	Northwestern inland	1988
238	Xinluzhong33	Northwestern inland	2007
239	Xinluzhong35	Northwestern inland	2007
240	Xinluzhong44	Northwestern inland	2010
241	Xinluzhong8	Northwestern inland	1999
242	Xinmumian5	The Yellow River Valley	2010
243	Xinzhi5	The Yellow River Valley	2008
244	Xinqiu1	The Yellow River Valley	2006
245	Xinqiu4	The Yellow River Valley	2009
246	Xuzhou142	The Yangtze River Valley	1973
247	Xuzhou209	The Yangtze River Valley	1955
248	Xuzhou261	The Yangtze River Valley	unknown
249	Xuzhou514	The Yangtze River Valley	1990
250	Xuzhou58	The Yangtze River Valley	1972
251	Yan1074	The Yangtze River Valley	unknown
252	Yan1076	The Yangtze River Valley	unknown
253	Yan1113	The Yangtze River Valley	unknown
254	Yan1119	The Yangtze River Valley	unknown
255	Yanmian1	The Yangtze River Valley	1987
256	Yanmian48	The Yangtze River Valley	1990
257	Yishuhong	The Yangtze River Valley	1953
258	Yinrui361	The Yellow River Valley	2007
259	Yinshan4	The Yellow River Valley	2005
260	Yinshan6	The Yellow River Valley	2006
261	Yinshan7	The Yellow River Valley	2008
262	Yinshan8	The Yellow River Valley	2010
263	Yinxingmian4	The Yellow River Valley	2010
264	Yumian1-1	The Yangtze River Valley	2002
265	Yu668	The Yellow River Valley	2001
266	Yumian112	The Yellow River Valley	2002
267	Yumian11	The Yellow River Valley	1994
268	Yumian15	The Yellow River Valley	1997
269	Yumian17	The Yellow River Valley	1997
270	Yumian18	The Yellow River Valley	1998
271	Yumian19	The Yellow River Valley	1999
272	Yumian1	The Yellow River Valley	1981
273	Yumian20	The Yellow River Valley	1999
274	Yumian5	The Yellow River Valley	1989
275	Yumian8	The Yellow River Valley	1993
276	Yumian9	The Yellow River Valley	1994
277	Yuzao73	The Yellow River Valley	2002
278	Zhemian11	The Yangtze River Valley	1997
279	Zhengmian18	The Yellow River Valley	2010
280	Zhengnongmian4	The Yellow River Valley	2006
281	Zhong07	The Yellow River Valley	unknown
282	Zhongmiansuo12xuanxi	The Yellow River Valley	unknown
283	Zhong521	The Yellow River Valley	unknown
284	ZhongAR40772	The Yellow River Valley	unknown
285	ZhongARC105	The Yellow River Valley	unknown
286	ZhongArc-308	The Yellow River Valley	unknown
287	ZhongR014121	The Yellow River Valley	unknown
288	ZhongR773-72	The Yellow River Valley	unknown
289	Zhongmiansuo12	The Yellow River Valley	1989
290	Zhongmiansuo16	The Yellow River Valley	1990
291	Zhongmiansuo17	The Yellow River Valley	1990
292	Zhongmiansuo19	The Yellow River Valley	1992
293	Zhongmiansuo23	The Yellow River Valley	1995
294	Zhongmiansuo24	The Yellow River Valley	1997
295	Zhongmiansuo25	The Yellow River Valley	1995
296	Zhongmiansuo27	The Yellow River Valley	1998
297	Zhongmiansuo30	The Yellow River Valley	1998
298	Zhongmiansuo3	The Yellow River Valley	1960
299	Zhongmiansuo40	The Yellow River Valley	2002
300	Zhongmiansuo41	The Yellow River Valley	2002
301	Zhongmiansuo43	The Yellow River Valley	2003
302	Zhongmiansuo44	The Yellow River Valley	2004
303	Zhongmiansuo45	The Yellow River Valley	2003
304	Zhongmiansuo49	The Yellow River Valley	2004
305	Zhongmiansuo50	The Yellow River Valley	2005
306	Zhongmiansuo5	The Yellow River Valley	1971
307	Zhongmiansuo79	The Yellow River Valley	2010
308	Zhong9409	The Yellow River Valley	1999
309	Zhongmiansuo9	The Yellow River Valley	1973
310	Zhongsu410408	The Yellow River Valley	unknown
311	Zhongzhimian2	The Yellow River Valley	2005
312	Zhongzhimian3	The Yellow River Valley	2006
313	Zhongzhimian86-4	The Yellow River Valley	1980
314	Zhongzhimian8	The Yellow River Valley	unknown
315	Zhongzi04184	The Yellow River Valley	unknown
316	Zhongzi4480	The Yellow River Valley	unknown
