# Supplementary material for: Genome-wide association reveals genetic variation of lint yield components under salty field conditions in cotton (Gossypium hirsutum L.)
Source: BMC Plant Biol. 2020 Jan 14;20:23. doi: 10.1186/s12870-019-2187-y (PMC6961271; doi:10.1186/s12870-019-2187-y)
Supplement: Supplementary file 3 — Additional file 3 Table S2. Measurement of total soil salt content in four different environments. (XLSX 11 kb) [file 12870_2019_2187_MOESM3_ESM.xlsx]

## Sheet: Table S2
Table S2 Measurement of total soil salt content in four different environments.
Salt condition	CO32-(g/kg)	HCO3-(g/kg)	SO42-(g/kg)	Cl-(g/kg)	Ca2+(g/kg)	Mg2+(g/kg)	K+(g/kg)	Na+(g/kg)	Total ion content (g/kg)	pH
A	0.03	0.345667	10.768	1.688	1.342	0.0604	0.134602	4.6682	19.0369	9.15
B	0	0.282111	6.43232	0.175763	1.26194	0.0905955	0.108478	1.61356	9.96476	8.35
C	0	0.19062	3.70924	1.05016	0.433489	0.0569986	0.104594	1.86016	7.40526	8.94
D	0	0.297338	3.5915	0.197997	0.810899	0.495238	0.0578774	0.0454458	5.4963	8.54
