# Supplementary material for: Genome-wide association reveals genetic variation of lint yield components under salty field conditions in cotton (Gossypium hirsutum L.)
Source: BMC Plant Biol. 2020 Jan 14;20:23. doi: 10.1186/s12870-019-2187-y (PMC6961271; doi:10.1186/s12870-019-2187-y)
Supplement: Supplementary file 4 — Additional file 4 Table S3. Phenotypic data statistics of single boll weight under four salt conditions. (XLSX 10 kb) [file 12870_2019_2187_MOESM4_ESM.xlsx]

## Sheet: Table S3
Table S3 Phenotypic data statistics of single boll weight under four salt conditions.
Environment	Max	Min	Mean	Std Dev	CV(%)
16A-1	11.57	1.75	6.84	1.54	22.58
16A-2	8.94	2.26	6.26	1.04	16.66
17A-1	8.97	2.57	5.28	1	18.85
17A-2	7.81	1.51	5.51	0.81	14.64
BLUP-A	9.96	2.28	5.97	1.24	20.71
16B-1	9.36	1.52	5.63	1	17.74
16B-2	8	2.47	5.64	0.8	14.14
17B-1	9.56	0.58	5.47	0.97	17.73
17B-2	9.51	1.83	5.75	0.92	16.02
BLUP-B	9.23	2.87	5.62	1	17.85
16C-1	8.89	1.39	5.64	1.04	18.37
16C-2	8.8	2.88	5.58	0.8	14.36
17C-1	10.31	2.83	5.66	1.12	19.69
17C-2	11.31	2.47	5.78	1.01	17.4
BLUP-C	8.83	1.58	5.67	1.11	19.59
16D-1	9.4	2.2	5.52	1	18.08
16D-2	9.21	3.04	6.2	1.02	16.43
17D-1	8.22	0.39	5.55	1.01	18.26
17D-2	8.76	1.84	5.36	1	18.6
BLUP-D	9.3	1.33	5.66	1.16	20.51
Note: A,B, C, and D indicated the total salt contents of the four environments with 19 g/Kg (condition A), 10 g/Kg (condition B), 7 g/Kg (condition C), and 5 g/Kg (condition D), respectively. 16, 17 indicated the phenotypic data from 2016 and 2017, respectively. BLUP value was evaluated in the same salt environment.
