# Supplementary material for: Genome-wide association reveals genetic variation of lint yield components under salty field conditions in cotton (Gossypium hirsutum L.)
Source: BMC Plant Biol. 2020 Jan 14;20:23. doi: 10.1186/s12870-019-2187-y (PMC6961271; doi:10.1186/s12870-019-2187-y)
Supplement: Supplementary file 6 — Additional file 6 Table S5. Phenotypic data statistics of boll number per plant under four salt conditions. (XLSX 10 kb) [file 12870_2019_2187_MOESM6_ESM.xlsx]

## Sheet: Table S5
Table S5 Phenotypic data statistics of boll number per plant under four salt conditions.
Environment	Max	Min	Mean	Std Dev	CV(%)
16A-1	12.8	1.5	5.23	1.68	32.18
16A-2	9.6	2.7	5.4	1.22	22.53
17A-1	11.4	1	5.01	2.06	41.18
17A-2	13.6	0.6	6.03	2	33.15
BLUP-A	9.55	2.27	5.42	1.29	23.83
16B-1	10.8	1.2	4.62	2.19	48.08
16B-2	9.1	2.5	5.11	1.43	28.02
17B-1	15.8	2	6.82	2.37	34.79
17B-2	15	2.4	7.25	2.21	30.45
BLUP-B	12.11	1.9	5.95	2.01	33.82
16C-1	12	2.7	6.14	2.06	33.64
16C-2	13.5	2.9	6.43	2.03	31.5
17C-1	15.2	1.8	7.25	2.04	28.11
17C-2	15.8	2.2	7.48	2.03	27.1
BLUP-C	12.94	1.42	6.82	1.75	25.69
16D-1	19.8	2	7.74	2.92	38.3
16D-2	11.5	2.2	5.75	1.61	28.01
17D-1	12.6	2.8	7.45	2.03	27.22
17D-2	12.4	1.6	6.86	1.76	25.63
BLUP-D	13.18	3.63	6.95	1.45	20.82
Note: A,B, C, and D indicated the total salt contents of the four environments with 19 g/Kg (condition A), 10 g/Kg (condition B), 7 g/Kg (condition C), and 5 g/Kg (condition D),respectively. 16, 17 indicated the phenotypic data from 2016 and 2017, respectively. BLUP value was evaluated in the same salt environment.
