# Supplementary material for: Genome-wide association reveals genetic variation of lint yield components under salty field conditions in cotton (Gossypium hirsutum L.)
Source: BMC Plant Biol. 2020 Jan 14;20:23. doi: 10.1186/s12870-019-2187-y (PMC6961271; doi:10.1186/s12870-019-2187-y)
Supplement: Supplementary file 11 — Additional file 11 Table S7. GO enrichment of genes associated with the three traits. (XLSX 21 kb) [file 12870_2019_2187_MOESM11_ESM.xlsx]

## Sheet: Table S7
Table S7 GO enrichment of genes associated with the three traits.
Trait	GO_acc	term_type	Term	queryitem	querytotal	refitem	reftotal	pvalue
SBW	GO:0009790	P	embryo development	65	1062	2326	63762	8.8e-05
SBW	GO:0009870	P	defense response signaling pathway, resistance gene-dependent	6	1062	51	63762	0.00021
SBW	GO:0008360	P	regulation of cell shape	7	1062	85	63762	0.00058
SBW	GO:0006075	P	(1->3)-beta-D-glucan biosynthetic process	5	1062	41	63762	0.00059
SBW	GO:0006074	P	(1->3)-beta-D-glucan metabolic process	5	1062	41	63762	0.00059
SBW	GO:0031060	P	regulation of histone methylation	6	1062	67	63762	0.00091
SBW	GO:0022603	P	regulation of anatomical structure morphogenesis	25	1062	756	63762	0.0013
LP	GO:0046620	P	regulation of organ growth	13	2530	77	63762	1e-05
LP	GO:0001906	P	cell killing	11	2530	71	63762	0.00011
LP	GO:0031640	P	killing of cells of other organism	11	2530	71	63762	0.00011
LP	GO:0044364	P	disruption of cells of other organism	11	2530	71	63762	0.00011
LP	GO:0035265	P	organ growth	13	2530	102	63762	0.00021
LP	GO:0032446	P	protein modification by small protein conjugation	98	2530	1713	63762	0.00033
LP	GO:0009937	P	regulation of gibberellic acid mediated signaling pathway	11	2530	80	63762	0.00033
LP	GO:0016567	P	protein ubiquitination	92	2530	1645	63762	0.00096
LP	GO:0006694	P	steroid biosynthetic process	21	2530	250	63762	0.0012
LP	GO:0010726	P	positive regulation of hydrogen peroxide metabolic process	6	2530	31	63762	0.0012
LP	GO:0006534	P	cysteine metabolic process	8	2530	54	63762	0.0013
LP	GO:0070647	P	protein modification by small protein conjugation or removal	102	2530	1884	63762	0.0015
LP	GO:0098656	P	anion transmembrane transport	20	2530	238	63762	0.0015
LP	GO:0048511	P	rhythmic process	32	2530	459	63762	0.0018
LP	GO:0051239	P	regulation of multicellular organismal process	115	2530	2179	63762	0.0019
LP	GO:0006487	P	protein N-linked glycosylation	12	2530	114	63762	0.002
LP	GO:0048563	P	post-embryonic organ morphogenesis	20	2530	247	63762	0.0023
LP	GO:0048444	P	floral organ morphogenesis	20	2530	247	63762	0.0023
LP	GO:0016125	P	sterol metabolic process	20	2530	250	63762	0.0026
LP	GO:2000379	P	positive regulation of reactive oxygen species metabolic process	7	2530	48	63762	0.0027
LP	GO:0035821	P	modification of morphology or physiology of other organism	17	2530	202	63762	0.0032
LP	GO:0010310	P	regulation of hydrogen peroxide metabolic process	7	2530	50	63762	0.0035
LP	GO:0006535	P	cysteine biosynthetic process from serine	5	2530	27	63762	0.0038
LP	GO:0019344	P	cysteine biosynthetic process	7	2530	52	63762	0.0043
LP	GO:0007623	P	circadian rhythm	29	2530	432	63762	0.0048
LP	GO:0009240	P	isopentenyl diphosphate biosynthetic process	9	2530	81	63762	0.0049
LP	GO:0046490	P	isopentenyl diphosphate metabolic process	9	2530	81	63762	0.0049
LP	GO:0016132	P	brassinosteroid biosynthetic process	11	2530	112	63762	0.0051
LP	GO:0016129	P	phytosteroid biosynthetic process	12	2530	128	63762	0.0052
LP	GO:0050793	P	regulation of developmental process	130	2530	2590	63762	0.0054
LP	GO:0006491	P	N-glycan processing	5	2530	30	63762	0.0061
LP	GO:0006464	P	cellular protein modification process	327	2530	7124	63762	0.0069
LP	GO:0036211	P	protein modification process	327	2530	7124	63762	0.0069
LP	GO:0009070	P	serine family amino acid biosynthetic process	9	2530	86	63762	0.0072
LP	GO:0008202	P	steroid metabolic process	24	2530	350	63762	0.0075
LP	GO:0009887	P	organ morphogenesis	46	2530	794	63762	0.0082
LP	GO:0034220	P	ion transmembrane transport	53	2530	941	63762	0.0083
LP	GO:0009908	P	flower development	99	2530	1939	63762	0.0086
LP	GO:0002239	P	response to oomycetes	13	2530	154	63762	0.0088
LP	GO:0002253	P	activation of immune response	12	2530	139	63762	0.0098
LP	GO:0070085	P	glycosylation	21	2530	301	63762	0.0098
LP	GO:0002218	P	activation of innate immune response	12	2530	139	63762	0.0098
LP	GO:0006563	P	L-serine metabolic process	8	2530	77	63762	0.011
LP	GO:0002229	P	defense response to oomycetes	12	2530	143	63762	0.012
LP	GO:0090567	P	reproductive shoot system development	100	2530	1985	63762	0.012
LP	GO:0006952	P	defense response	200	2530	4255	63762	0.012
LP	GO:0046364	P	monosaccharide biosynthetic process	9	2530	94	63762	0.013
LP	GO:0008299	P	isoprenoid biosynthetic process	29	2530	473	63762	0.015
LP	GO:0048579	P	negative regulation of long-day photoperiodism, flowering	5	2530	37	63762	0.015
LP	GO:0009870	P	defense response signaling pathway, resistance gene-dependent	6	2530	51	63762	0.015
LP	GO:0009069	P	serine family amino acid metabolic process	13	2530	165	63762	0.015
LP	GO:0048448	P	stamen morphogenesis	10	2530	113	63762	0.015
LP	GO:0006720	P	isoprenoid metabolic process	31	2530	515	63762	0.016
LP	GO:0010359	P	regulation of anion channel activity	8	2530	82	63762	0.016
LP	GO:0009314	P	response to radiation	124	2530	2561	63762	0.017
LP	GO:0016126	P	sterol biosynthetic process	11	2530	133	63762	0.017
LP	GO:0042752	P	regulation of circadian rhythm	14	2530	186	63762	0.017
LP	GO:0010492	P	maintenance of shoot apical meristem identity	5	2530	39	63762	0.018
LP	GO:0019287	P	isopentenyl diphosphate biosynthetic process, mevalonate pathway	5	2530	39	63762	0.018
LP	GO:0034644	P	cellular response to UV	5	2530	39	63762	0.018
LP	GO:0019319	P	hexose biosynthetic process	8	2530	84	63762	0.019
LP	GO:0009740	P	gibberellic acid mediated signaling pathway	19	2530	283	63762	0.019
LP	GO:0010476	P	gibberellin mediated signaling pathway	19	2530	283	63762	0.019
LP	GO:0006573	P	valine metabolic process	6	2530	54	63762	0.02
LP	GO:0006094	P	gluconeogenesis	7	2530	69	63762	0.02
LP	GO:0048438	P	floral whorl development	41	2530	732	63762	0.02
LP	GO:0043413	P	macromolecule glycosylation	19	2530	285	63762	0.021
LP	GO:1903959	P	regulation of anion transmembrane transport	8	2530	86	63762	0.021
LP	GO:0016128	P	phytosteroid metabolic process	12	2530	155	63762	0.021
LP	GO:0009620	P	response to fungus	60	2530	1145	63762	0.021
LP	GO:0006486	P	protein glycosylation	19	2530	285	63762	0.021
LP	GO:0042214	P	terpene metabolic process	10	2530	120	63762	0.022
LP	GO:0009101	P	glycoprotein biosynthetic process	19	2530	287	63762	0.022
LP	GO:0016131	P	brassinosteroid metabolic process	11	2530	139	63762	0.023
LP	GO:0019538	P	protein metabolic process	478	2530	10915	63762	0.024
LP	GO:0044267	P	cellular protein metabolic process	437	2530	9938	63762	0.024
LP	GO:0048586	P	regulation of long-day photoperiodism, flowering	7	2530	72	63762	0.024
LP	GO:0006006	P	glucose metabolic process	10	2530	122	63762	0.024
LP	GO:0052482	P	defense response by cell wall thickening	9	2530	105	63762	0.024
LP	GO:0052544	P	defense response by callose deposition in cell wall	9	2530	105	63762	0.024
LP	GO:0009696	P	salicylic acid metabolic process	8	2530	89	63762	0.025
LP	GO:0048569	P	post-embryonic organ development	39	2530	702	63762	0.025
LP	GO:0009886	P	post-embryonic morphogenesis	40	2530	724	63762	0.025
LP	GO:0071370	P	cellular response to gibberellin stimulus	19	2530	293	63762	0.026
LP	GO:2000028	P	regulation of photoperiodism, flowering	12	2530	160	63762	0.027
LP	GO:0009416	P	response to light stimulus	119	2530	2497	63762	0.028
LP	GO:2000241	P	regulation of reproductive process	51	2530	973	63762	0.03
LP	GO:0006820	P	anion transport	45	2530	841	63762	0.03
LP	GO:2000026	P	regulation of multicellular organismal development	97	2530	2003	63762	0.031
LP	GO:0009955	P	adaxial/abaxial pattern specification	10	2530	128	63762	0.032
LP	GO:0048831	P	regulation of shoot system development	42	2530	782	63762	0.033
LP	GO:0010268	P	brassinosteroid homeostasis	9	2530	112	63762	0.035
LP	GO:0055074	P	calcium ion homeostasis	8	2530	95	63762	0.036
LP	GO:0006874	P	cellular calcium ion homeostasis	7	2530	79	63762	0.038
LP	GO:0006511	P	ubiquitin-dependent protein catabolic process	60	2530	1188	63762	0.038
LP	GO:0048465	P	corolla development	7	2530	79	63762	0.038
LP	GO:0048441	P	petal development	7	2530	79	63762	0.038
LP	GO:0043632	P	modification-dependent macromolecule catabolic process	61	2530	1211	63762	0.039
LP	GO:1901137	P	carbohydrate derivative biosynthetic process	51	2530	990	63762	0.039
LP	GO:0019941	P	modification-dependent protein catabolic process	60	2530	1190	63762	0.039
LP	GO:0043412	P	macromolecule modification	357	2530	8152	63762	0.041
LP	GO:0006261	P	DNA-dependent DNA replication	18	2530	289	63762	0.042
LP	GO:0009816	P	defense response to bacterium, incompatible interaction	12	2530	172	63762	0.043
LP	GO:0071446	P	cellular response to salicylic acid stimulus	13	2530	191	63762	0.043
LP	GO:2000377	P	regulation of reactive oxygen species metabolic process	14	2530	211	63762	0.044
LP	GO:0042023	P	DNA endoreduplication	9	2530	117	63762	0.044
LP	GO:0009100	P	glycoprotein metabolic process	19	2530	311	63762	0.044
LP	GO:0034440	P	lipid oxidation	13	2530	192	63762	0.044
LP	GO:0009814	P	defense response, incompatible interaction	34	2530	628	63762	0.046
LP	GO:0019318	P	hexose metabolic process	15	2530	233	63762	0.047
LP	GO:0051017	P	actin filament bundle assembly	7	2530	83	63762	0.047
LP	GO:0098542	P	defense response to other organism	113	2530	2414	63762	0.047
LP	GO:0061572	P	actin filament bundle organization	7	2530	83	63762	0.047
LP	GO:0006811	P	ion transport	103	2530	2188	63762	0.049
LP	GO:0006260	P	DNA replication	23	2530	398	63762	0.049
BNPP	GO:0000278	P	mitotic cell cycle	17	664	533	63762	7e-05
BNPP	GO:0007049	P	cell cycle	33	664	1644	63762	0.00048
BNPP	GO:0071804	P	cellular potassium ion transport	8	664	192	63762	0.001
BNPP	GO:0071805	P	potassium ion transmembrane transport	8	664	192	63762	0.001
BNPP	GO:1903047	P	mitotic cell cycle process	13	664	456	63762	0.0013
BNPP	GO:0007346	P	regulation of mitotic cell cycle	7	664	166	63762	0.002
BNPP	GO:0009292	P	genetic transfer	5	664	87	63762	0.0023
BNPP	GO:0009294	P	DNA mediated transformation	5	664	87	63762	0.0023
BNPP	GO:0034765	P	regulation of ion transmembrane transport	6	664	150	63762	0.0052
BNPP	GO:0051726	P	regulation of cell cycle	13	664	540	63762	0.0053
BNPP	GO:0034762	P	regulation of transmembrane transport	6	664	160	63762	0.0071
BNPP	GO:0009966	P	regulation of signal transduction	17	664	834	63762	0.0082
BNPP	GO:0022402	P	cell cycle process	18	664	907	63762	0.0087
BNPP	GO:0044764	P	multi-organism cellular process	14	664	639	63762	0.0087
BNPP	GO:0010646	P	regulation of cell communication	17	664	851	63762	0.0099
BNPP	GO:1901137	P	carbohydrate derivative biosynthetic process	19	664	990	63762	0.01
BNPP	GO:0006260	P	DNA replication	10	664	398	63762	0.01
BNPP	GO:0023051	P	regulation of signaling	17	664	855	63762	0.01
BNPP	GO:0043413	P	macromolecule glycosylation	8	664	285	63762	0.011
BNPP	GO:0006486	P	protein glycosylation	8	664	285	63762	0.011
BNPP	GO:0043269	P	regulation of ion transport	7	664	230	63762	0.011
BNPP	GO:0006310	P	DNA recombination	8	664	284	63762	0.011
BNPP	GO:0009101	P	glycoprotein biosynthetic process	8	664	287	63762	0.012
BNPP	GO:0006259	P	DNA metabolic process	23	664	1301	63762	0.012
BNPP	GO:0009788	P	negative regulation of abscisic acid-activated signaling pathway	6	664	179	63762	0.012
BNPP	GO:0006261	P	DNA-dependent DNA replication	8	664	289	63762	0.012
BNPP	GO:1901420	P	negative regulation of response to alcohol	6	664	179	63762	0.012
BNPP	GO:0009165	P	nucleotide biosynthetic process	10	664	413	63762	0.013
BNPP	GO:1901293	P	nucleoside phosphate biosynthetic process	10	664	419	63762	0.014
BNPP	GO:0044403	P	symbiosis, encompassing mutualism through parasitism	13	664	614	63762	0.014
BNPP	GO:0030004	P	cellular monovalent inorganic cation homeostasis	5	664	134	63762	0.014
BNPP	GO:0070085	P	glycosylation	8	664	301	63762	0.015
BNPP	GO:0098660	P	inorganic ion transmembrane transport	13	664	615	63762	0.015
BNPP	GO:0098813	P	nuclear chromosome segregation	6	664	192	63762	0.016
BNPP	GO:0044419	P	interspecies interaction between organisms	13	664	624	63762	0.016
BNPP	GO:0048285	P	organelle fission	11	664	496	63762	0.017
BNPP	GO:1901135	P	carbohydrate derivative metabolic process	30	664	1881	63762	0.018
BNPP	GO:0009100	P	glycoprotein metabolic process	8	664	311	63762	0.018
BNPP	GO:0018208	P	peptidyl-proline modification	5	664	145	63762	0.019
BNPP	GO:1901419	P	regulation of response to alcohol	8	664	318	63762	0.02
BNPP	GO:0009787	P	regulation of abscisic acid-activated signaling pathway	8	664	318	63762	0.02
BNPP	GO:0090407	P	organophosphate biosynthetic process	16	664	861	63762	0.022
BNPP	GO:0034220	P	ion transmembrane transport	17	664	941	63762	0.023
BNPP	GO:0051301	P	cell division	24	664	1463	63762	0.024
BNPP	GO:0048583	P	regulation of response to stimulus	31	664	2035	63762	0.029
BNPP	GO:0006813	P	potassium ion transport	8	664	341	63762	0.029
BNPP	GO:0098662	P	inorganic cation transmembrane transport	11	664	540	63762	0.029
BNPP	GO:0072527	P	pyrimidine-containing compound metabolic process	5	664	165	63762	0.03
BNPP	GO:0009606	P	tropism	8	664	348	63762	0.032
BNPP	GO:0000280	P	nuclear division	8	664	356	63762	0.035
BNPP	GO:0009117	P	nucleotide metabolic process	16	664	920	63762	0.036
BNPP	GO:0002682	P	regulation of immune system process	8	664	362	63762	0.038
BNPP	GO:0007059	P	chromosome segregation	6	664	235	63762	0.038
BNPP	GO:0000272	P	polysaccharide catabolic process	10	664	496	63762	0.038
BNPP	GO:0006753	P	nucleoside phosphate metabolic process	16	664	928	63762	0.039
BNPP	GO:0009658	P	chloroplast organization	9	664	433	63762	0.041
BNPP	GO:0042787	P	protein ubiquitination involved in ubiquitin-dependent protein catabolic process	5	664	180	63762	0.042
BNPP	GO:0051049	P	regulation of transport	8	664	379	63762	0.048
BNPP	GO:0098655	P	cation transmembrane transport	11	664	587	63762	0.048
BNPP	GO:0051321	P	meiotic cell cycle	9	664	449	63762	0.049
BNPP	GO:0055086	P	nucleobase-containing small molecule metabolic process	18	664	1113	63762	0.05
