# Supplementary material for: Genome-wide association reveals genetic variation of lint yield components under salty field conditions in cotton (Gossypium hirsutum L.)
Source: BMC Plant Biol. 2020 Jan 14;20:23. doi: 10.1186/s12870-019-2187-y (PMC6961271; doi:10.1186/s12870-019-2187-y)
Supplement: Supplementary file 18 — Additional file 18 Table S10. Expression pattern of 19 candidate genes related to boll number per plant under salt stress in roots. (XLSX 13 kb) [file 12870_2019_2187_MOESM18_ESM.xlsx]

## Sheet: Table S10
Table S10 Expression pattern of 19 candidate genes related to boll number per plant under salt stress in roots.
ID	Arabidopsis ID	ArabDesc	Symbol	Nacl-6h	Nacl-12h	Nacl-24h	Nacl-48h	Nacl-72h
Gh_A05G3468	AT3G27890	NADPH:quinone oxidoreductase	NQR	-0.77682	-1.00581	-0.439267	-0.668902	-0.702238
Gh_A12G0237	AT2G15890	maternal effect embryo arrest 14	MEE14	1.4747	1.33437	-0.866594	-0.729701	0.159622
Gh_A12G0173	AT1G27730	salt tolerance zinc finger	STZ, ZAT10	-1.84529	-3.11224	-1.9865	-1.2132	-0.42377
Gh_A05G1884	AT1G09750	Eukaryotic aspartyl protease family protein	-	1.32294	2.24509	1.72006	1.94565	1.34319
Gh_A08G1183	AT4G01370	MAP kinase 4	ATMPK4, MPK4	1.16731	0.939089	0.363153	0.290614	0.390101
Gh_A10G0423	AT4G19700	SBP (S-ribonuclease binding protein) family protein	RING	-0.802778	-0.429967	-0.699648	-0.883259	-0.35999
Gh_A10G1973	AT1G07570	Protein kinase superfamily protein	APK1A, APK1	0.808074	0.974629	0.520764	0.14221	0.119608
Gh_A11G0541	AT5G64440	fatty acid amide hydrolase	AtFAAH, FAAH	0.978988	1.59064	0.081471	-0.111243	0.00748645
Gh_A11G1551	AT5G38710	Methylenetetrahydrofolate reductase family protein	-	1.36853	0.937726	0.0987822	-0.148673	-0.173558
Gh_A12G0154	AT1G11755	Undecaprenyl pyrophosphate synthetase family protein	LEW1	0.960028	1.0935	-0.220804	-0.189344	-0.278009
Gh_D02G1428	AT1G14870	PLANT CADMIUM RESISTANCE 2	PCR2	1.14392	1.16658	0.485604	0.283266	0.470362
Gh_A05G1913	AT2G22430	homeobox protein 6	ATHB6, HB6	-0.300086	-0.195677	1.00414	0.836563	1.10521
Gh_A05G3239	AT4G33420	Peroxidase superfamily protein	-	-1.32922	-0.849977	-0.580187	-0.876513	-0.749625
Gh_A13G1652	AT3G13790	Glycosyl hydrolases family 32 protein	ATCWINV1, ATBFRUCT1	-0.303863	-0.343695	-0.634517	-0.567054	-0.602101
Gh_D07G2279	AT5G14420	RING domain ligase2	RGLG2	0.074317	-1.0931	-0.131106	-0.143474	0.521296
Gh_D07G2296	AT1G13440	glyceraldehyde-3-phosphate dehydrogenase C2	GAPC-2, GAPC2	-0.824655	-0.484235	0.0429281	0.0866327	-0.221057
Gh_A12G0110	AT2G17270	phosphate transporter 3;3	PHT3;3	-0.973918	-0.772163	-0.00553448	-0.00592791	-0.0839572
Gh_A13G1655	AT2G26150	heat shock transcription factor A2	ATHSFA2, HSFA2	1.946	0.809595	0.292776	0.432505	1.49564
Gh_A04G1216	AT4G10310	high-affinity K+ transporter 1	HKT1, ATHKT1	-1.01205	-1.27324	-1.36561	-1.73389	-1.45881
Note: Genes in yellow indicated that these genes were salt-inducible both in root and leaf tissues.
