# Supplementary material for: Genome-wide association reveals genetic variation of lint yield components under salty field conditions in cotton (Gossypium hirsutum L.)
Source: BMC Plant Biol. 2020 Jan 14;20:23. doi: 10.1186/s12870-019-2187-y (PMC6961271; doi:10.1186/s12870-019-2187-y)
Supplement: Supplementary file 19 — Additional file 19 Table S11. Expression pattern of 27 candidate genes related to boll number per plant under salt stress in leaves. (XLSX 13 kb) [file 12870_2019_2187_MOESM19_ESM.xlsx]

## Sheet: Table S11
Table S11 Expression pattern of 27 candidate genes related to boll number per plant under salt stress in leaves.
ID	Arabidopsis ID	ArabDesc	Symbol	Nacl-1h	Nacl-3h	Nacl-6h	Nacl-12h	Nacl-24h
Gh_A10G1973	AT1G07570	Protein kinase superfamily protein	APK1A, APK1	1.1832	-0.497934	1.26675	2.19641	-3.30529
Gh_A11G1551	AT5G38710	Methylenetetrahydrofolate reductase family protein	-	4.35069	-1.41454	0.491641	2.86414	-2.59791
Gh_A12G0154	AT1G11755	Undecaprenyl pyrophosphate synthetase family protein	LEW1	-0.882471	0.368166	0.971262	0.176536	-1.30186
Gh_D07G2296	AT1G13440	glyceraldehyde-3-phosphate dehydrogenase C2	GAPC-2, GAPC2	0.881744	-0.203102	-0.148784	-0.00971079	0.817196
Gh_A05G3457	AT5G09860	nuclear matrix protein-related	AtTHO1, THO1, AtHPR1, HPR1	-0.253914	0.188584	0.115875	0.351104	-0.323316
Gh_A05G3462	AT3G56710	sigma factor binding protein 1	SIB1	2.17702	-0.532165	-0.30371	1.50585	-3.54222
Gh_A05G3470	AT3G27890	NADPH:quinone oxidoreductase	NQR	-1.5534	0.0702313	1.33946	1.47713	-3.34531
Gh_A08G0103	AT3G58500	protein phosphatase 2A-4	PP2A-4	-0.821058	-0.469927	0.15452	0.143523	-1.02027
Gh_A08G1191	AT4G01250	WRKY family transcription factor	WRKY22, AtWRKY22	2.21176	-0.610733	-0.485454	1.8393	-1.61821
Gh_A10G1984	AT3G55530	RING/U-box superfamily protein	SDIR1	-1.84793	-0.47213	-1.26721	-0.372179	-0.961514
Gh_A10G1971	AT3G55440	triosephosphate isomerase	ATCTIMC, TPI, CYTOTPI	-1.64755	0.326065	0.682208	-1.84663	1.98576
Gh_A11G0540	AT5G63840	Glycosyl hydrolases family 31 protein	RSW3, PSL5	-0.83196	-0.260354	0.263812	0.650713	-0.74216
Gh_A02G0227	AT3G24120	Homeodomain-like superfamily protein	-	-1.29515	0.801444	-0.606199	-0.684776	2.7784
Gh_A13G1663	AT2G26280	CTC-interacting domain 7	CID7	0.0582369	0.375138	0.0664772	-0.49478	0.269071
Gh_A13G1629	AT4G19810	Glycosyl hydrolase family protein with chitinase insertion domain	-	0.839799	-0.0690913	-0.071734	-0.00149195	-0.737121
Gh_D07G0326	AT2G25080	glutathione peroxidase 1	ATGPX1, GPX1	-0.815718	0.840407	-0.378532	-0.723244	2.25347
Gh_D07G0314	AT4G31880	-	-	0.868119	0.0514932	-0.35476	0.281589	-0.95271
Gh_A04G1202	AT1G67580	Protein kinase superfamily protein	-	2.29775	0.155253	-0.37904	1.01477	-1.03034
Gh_A12G0086	AT2G47770	TSPO(outer membrane tryptophan-rich sensory protein)-related	ATTSPO, TSPO	1.28683	-0.186486	0.107318	-0.214845	1.60093
Gh_A12G0110	AT2G17270	phosphate transporter 3;3	PHT3;3	-1.9827	0.435371	0.70675	-0.566403	1.55247
Gh_A04G1193	AT4G27670	heat shock protein 21	HSP21	3.60422	-1.25758	-4.38967	0.350442	0.695039
Gh_A13G1655	AT2G26150	heat shock transcription factor A2	ATHSFA2, HSFA2	0.97047	-0.655213	-4.97014	-0.974114	1.16523
Gh_D13G1670	AT5G15920	structural maintenance of chromosomes 5	SMC5	0.855074	-0.00540685	-0.261304	0.601877	-0.947517
Gh_A12G0213	AT4G33980	-	-	0.13442	-1.12181	0.926	1.87026	-1.41248
Gh_A05G1917	AT1G78310	VQ motif-containing protein	-	1.68935	0.0180908	0.339872	1.08006	-0.519151
Gh_A13G1665	AT2G26250	3-ketoacyl-CoA synthase 10	FDH, KCS10	-1.09252	0.175721	-0.474224	-0.203051	1.14934
Gh_A04G1182	AT1G59960	NAD(P)-linked oxidoreductase superfamily protein	-	-2.04658	0.323664	0.359834	-0.501783	2.77162
Note: Genes in yellow indicated that these genes were salt-inducible both in root and leaf tissues.
