# Supplementary material for: Genome-wide association reveals genetic variation of lint yield components under salty field conditions in cotton (Gossypium hirsutum L.)
Source: BMC Plant Biol. 2020 Jan 14;20:23. doi: 10.1186/s12870-019-2187-y (PMC6961271; doi:10.1186/s12870-019-2187-y)
Supplement: Supplementary file 20 — Additional file 20 Table S12. GO enrichment of genes associated with boll number per plant under salt condition A and D. (XLSX 12 kb) [file 12870_2019_2187_MOESM20_ESM.xlsx]

## Sheet: Table S12
Table S12 GO enrichment of genes associated with boll number per plant under salt condition A and D.
Salt condition	GO_acc	term_type	Term	queryitem	querytotal	refitem	reftotal	pvalue
A	GO:0005976	P	polysaccharide metabolic process	11	188	1360	63762	0.0033
A	GO:0000272	P	polysaccharide catabolic process	6	188	496	63762	0.0042
A	GO:0016052	P	carbohydrate catabolic process	7	188	801	63762	0.011
A	GO:1901565	P	organonitrogen compound catabolic process	5	188	470	63762	0.014
A	GO:0044264	P	cellular polysaccharide metabolic process	7	188	876	63762	0.018
A	GO:0005975	P	carbohydrate metabolic process	17	188	3237	63762	0.022
A	GO:1901135	P	carbohydrate derivative metabolic process	11	188	1881	63762	0.029
A	GO:1901137	P	carbohydrate derivative biosynthetic process	7	188	990	63762	0.031
A	GO:0071555	P	cell wall organization	10	188	1725	63762	0.038
A	GO:0045229	P	external encapsulating structure organization	10	188	1807	63762	0.049
D	GO:0000278	P	mitotic cell cycle	9	255	533	63762	0.0004
D	GO:0007049	P	cell cycle	14	255	1644	63762	0.0087
D	GO:0009057	P	macromolecule catabolic process	18	255	2342	63762	0.0091
D	GO:1903047	P	mitotic cell cycle process	6	255	456	63762	0.011
D	GO:0098660	P	inorganic ion transmembrane transport	7	255	615	63762	0.014
D	GO:0006732	P	coenzyme metabolic process	8	255	763	63762	0.014
D	GO:0009108	P	coenzyme biosynthetic process	5	255	353	63762	0.015
D	GO:0044764	P	multi-organism cellular process	7	255	639	63762	0.016
D	GO:0034220	P	ion transmembrane transport	9	255	941	63762	0.016
D	GO:0051049	P	regulation of transport	5	255	379	63762	0.02
D	GO:0009966	P	regulation of signal transduction	8	255	834	63762	0.022
D	GO:0071705	P	nitrogen compound transport	9	255	993	63762	0.022
D	GO:0006820	P	anion transport	8	255	841	63762	0.023
D	GO:0098662	P	inorganic cation transmembrane transport	6	255	540	63762	0.024
D	GO:0010646	P	regulation of cell communication	8	255	851	63762	0.024
D	GO:0051726	P	regulation of cell cycle	6	255	540	63762	0.024
D	GO:0050832	P	defense response to fungus	8	255	857	63762	0.025
D	GO:0023051	P	regulation of signaling	8	255	855	63762	0.025
D	GO:0019637	P	organophosphate metabolic process	12	255	1545	63762	0.026
D	GO:0090407	P	organophosphate biosynthetic process	8	255	861	63762	0.026
D	GO:0009451	P	RNA modification	7	255	742	63762	0.033
D	GO:0098655	P	cation transmembrane transport	6	255	587	63762	0.034
D	GO:0032879	P	regulation of localization	5	255	441	63762	0.035
D	GO:0009117	P	nucleotide metabolic process	8	255	920	63762	0.036
D	GO:0006811	P	ion transport	15	255	2188	63762	0.037
D	GO:0006753	P	nucleoside phosphate metabolic process	8	255	928	63762	0.037
D	GO:0030163	P	protein catabolic process	11	255	1475	63762	0.041
D	GO:0051186	P	cofactor metabolic process	9	255	1119	63762	0.041
D	GO:0019693	P	ribose phosphate metabolic process	7	255	782	63762	0.042
Note: A and D indicated the total salt contents of the two environments with 19 g/Kg (condition A) and 5 g/Kg (condition D), respectively.
